# Supplementary material for: Prediction of Intact N-Glycopeptide Retention Time Windows in Hydrophilic Interaction Liquid Chromatography
Source: Molecules. 2022 Jun 9;27(12):3723. doi: 10.3390/molecules27123723 (PMC9228347; doi:10.3390/molecules27123723)
Supplement: Supplementary file 1 [file molecules-27-03723-s001.zip]

Archive with 1 entries (1 files):
- molecules-1740550-supplementary.pdf
